# Supplementary material for: Solid State Photoreduction of Silver on Mesoporous Silica to Enhance Antifungal Activity
Source: Nanomaterials (Basel). 2021 Sep 9;11(9):2340. doi: 10.3390/nano11092340 (PMC8465249; doi:10.3390/nano11092340)
Supplement: Supplementary file 1 [file nanomaterials-11-02340-s001.zip]

Archive with 1 entries (1 files):
- nanomaterials-1365164-supplementary.pdf
